# Supplementary material for: T-cell Redirecting Therapies for the Treatment of B-cell Lymphomas: Recent Advances
Source: Cancers (Basel). 2021 Aug 25;13(17):4274. doi: 10.3390/cancers13174274 (PMC8428367; doi:10.3390/cancers13174274)
Supplement: Supplementary file 1 [file cancers-13-04274-s001.zip]

Archive with 1 entries (1 files):
- cancers-1338145-supplementary.pdf
